# Supplementary material for: Molecular Biology Networks and Key Gene Regulators for Inflammatory Biomarkers Shared by Breast Cancer Development: Multi-Omics Systems Analysis
Source: Biomolecules. 2021 Sep 18;11(9):1379. doi: 10.3390/biom11091379 (PMC8469138; doi:10.3390/biom11091379)
Supplement: Supplementary file 1 [file biomolecules-11-01379-s001.zip]

Archive with 1 entries (1 files):
- biomolecules-1339199-supplementary.pdf
